# Supplementary material for: Active Transport of Phosphorylated Carbohydrates Promotes Intestinal Colonization and Transmission of a Bacterial Pathogen
Source: PLoS Pathog. 2015 Aug 21;11(8):e1005107. doi: 10.1371/journal.ppat.1005107 (PMC4546632; doi:10.1371/journal.ppat.1005107)
Supplement: S5 Table — (XLSX) [file ppat.1005107.s009.xlsx]

## Sheet: Putative_AfuA_species
NCBI Protein ID	Name	Species Name	Percentage id	Region 1	Region 2	Region 3	Region 4
WP_005598587.1	hypothetical protein	Actinobacillus pleuropneumoniae	100	NGSG	SGTA	FLHDYA	GYEL
WP_018652376.1	hypothetical protein	Actinobacillus capsulatus	99	NGSG	SGTA	FLHDYA	GYEL
WP_015674429.1	hypothetical protein	Actinobacillus suis	98	NGSG	SGTA	FLHDYA	GYEL
WP_005717108.1	hypothetical protein	Pasteurella multocida	84	NGSG	SGTA	FLHDYA	GYEL
WP_015433378.1	hypothetical protein	Bibersteinia trehalosi	83	NGSG	AGTA	FLHDYA	GYEL
WP_021461288.1	hypothetical protein	Gallibacterium anatis	83	NGSG	SGTA	FLHDYA	GYEL
WP_005765328.1	hypothetical protein	Pasteurella dagmatis	83	NGSG	SGTA	FLHDYA	GYEL
WP_005820693.1	hypothetical protein	Actinobacillus minor	81	NGSG	SGTA	FLHDYA	GYEL
WP_012341786.1	hypothetical protein	Histophilus somni	81	NGSG	SGTA	FLHDYA	GYEL
WP_018357113.1	hypothetical protein	Pasteurella pneumotropica	80	NGSG	SGTA	FLHDYA	GYEL
WP_011200754.1	hypothetical protein	Mannheimia succiniciproducens	79	NGSG	SGTA	FLHDYA	GYEL
WP_005759767.1	hypothetical protein	Pasteurella bettyae	79	NGSG	SGTA	FLHDYA	GYEL
WP_012073410.1	hypothetical protein	Actinobacillus succinogenes	78	NGSG	SGTA	FLHDYA	GYEL
WP_005550291.1	hypothetical protein	Aggregatibacter actinomycetemcomitans	78	NGSG	AGTA	FLHDYA	GYEL
WP_005700949.1	hypothetical protein	Aggregatibacter aphrophilus	78	NGSG	AGTA	FLHDYA	GYEL
WP_004142488.1	hypothetical protein	Cardiobacterium hominis	78	NGSG	AGTA	FLHDYT	GYEL
WP_006718948.1	hypothetical protein	Aggregatibacter segnis	77	NGSG	AGTA	FLHDYA	GYEL
WP_006984377.1	hypothetical protein	Cardiobacterium valvarum	77	NGSG	AGTA	FLHDYT	GYEL
WP_000784326.1	hypothetical protein	Escherichia coli	77	NGSG	SGTA	FLHDYS	GYEI
WP_002438323.1	hypothetical protein	Escherichia hermannii	77	NGSG	SGTA	FLHDYS	GYEI
WP_014065145.1	hypothetical protein	Haemophilus parainfluenzae	77	NGSG	AGTA	FLHDYA	GYEL
WP_007242556.1	hypothetical protein	Haemophilus pittmaniae	77	NGSG	AGTA	FLHDYA	GYEL
WP_005279153.1	hypothetical protein, partial	Yersinia bercovieri	77	NGSG	SGTA	FLHDYS	GYEI
WP_009113599.1	hypothetical protein	Brenneria sp. EniD312	76	NGSG	SGTA	FLHDYS	GYEI
AHY12183.1	hypothetical protein CFNIH1_11880	Citrobacter freundii CFNIH1	76	NGSG	SGTA	FLHDYS	GYEI
WP_012133638.1	hypothetical protein	Citrobacter koseri	76	NGSG	SGTA	FLHDYS	GYEI
WP_005627957.1	hypothetical protein	Haemophilus haemolyticus	76	NGSG	AGTA	FLHDYA	GYEL
WP_005665409.1	hypothetical protein	Haemophilus influenzae	76	NGSG	AGTA	FLHDYA	GYEL
WP_009766744.1	hypothetical protein	Haemophilus sp. oral taxon 851	76	NGSG	AGTA	FLHDYA	GYEL
WP_021180290.1	Ferric iron ABC transporter, iron-binding protein	Serratia fonticola]	76	NGSG	SGTA	FLHDYS	GYEI
KDF04857.1	hypothetical protein AF41_04822	Citrobacter sp. MGH 55	75	NGSG	SGTA	FLHDYS	GYEI
WP_006685792.1	hypothetical protein	Citrobacter youngae	75	NGSG	SGTA	FLHDYS	GYEI
WP_013095789.1	hypothetical protein	Enterobacter cloacae	75	NGSG	SGTA	FLHDYS	GYEI
WP_024359088.1	hypothetical protein	Klebsiella oxytoca	75	NGSG	SGTA	FLHDYS	GYEI
WP_025216409.1	hypothetical protein	Mannheimia varigena	75	NGSG	SGTA	FLHDYA	GYEL
KAJ94958.1	hypothetical protein DF41_00535	Raoultella ornithinolytica	75	NGSG	SGTA	FLHDYS	GYEI
EIQ77602.1	hypothetical protein SF123566_0497	Shigella flexneri 1235-66	75	NGSG	SGTA	FLHDYS	GYEI
WP_024558980.1	hypothetical protein	Cronobacter pulveris	74	NGSG	SGTA	FLHDYS	GYEI
WP_012848183.1	hypothetical protein	Edwardsiella tarda	74	NGSG	SGTA	FLHDYS	GYEI
WP_012016238.1	hypothetical protein	Enterobacter sp. 638	74	NGSG	SGTA	FLHDYS	GYEI
WP_023616515.1	hypothetical protein	Enterobacter sp. MR1	74	NGSG	SGTA	FLHDYS	GYEI
WP_027073460.1	hypothetical protein	Mannheimia granulomatis	74	NGSG	SGTA	FLHDYA	GYEL
WP_006253489.1	AfuA	Mannheimia haemolytica	74	NGSG	SGTA	FLHDYA	GYEL
WP_011093077.1	hypothetical protein	Pectobacterium atrosepticum	74	NGSG	SGTA	FLHDYS	GYEI
WP_004939729.1	Ferric iron ABC transporter	Serratia marcescens	74	NGSG	SGTA	FLHDYS	GYEI
WP_005165439.1	hypothetical protein	Yersinia enterocolitica	74	NGSG	SGTA	FLHDYS	GYEI
WP_004716645.1	hypothetical protein	Yersinia rohdei	74	NGSG	SGTA	FLHDYS	GYEI
WP_012904764.1	hypothetical protein	Citrobacter rodentium	73	NGSG	SGTA	FLHDYS	GYEI
WP_025154037.1	hypothetical protein	Morganella morganii	73	NGSG	SGTA	FLHDYS	GYEI
WP_007463569.1	Ferric iron ABC transporter, iron-binding protein	Photobacterium sp. AK15	73	NGSG	SGTA	FLHDYS	GYEI
WP_004247279.1	hypothetical protein	Proteus mirabilis	73	NGSG	SGTA	FLHDYS	GYEI
WP_006658660.1	hypothetical protein	Providencia alcalifaciens	73	NGSG	SGTA	FLHDYS	GYEI
WP_002054157.1	ferric transporter ATP-binding subunit	Vibrio cholerae	73	NGSG	SGTA	FLHDYS	GYEL
WP_000636724.1	hypothetical protein	Vibrio mimicus	73	NGSG	SGTA	FLHDYS	GYEI
WP_000636728.1	hypothetical protein	Vibrio sp. RC341	73	NGSG	SGTA	FLHDYS	GYEI
WP_004705213.1	hypothetical protein	Yersinia aldovae	73	NGSG	SGTA	FLHDYS	GYEI
WP_004710324.1	hypothetical protein	Yersinia frederiksenii	73	NGSG	SGTA	FLHDYS	GYEI
WP_005185514.1	hypothetical protein	Yersinia intermedia	73	NGSG	SGTA	FLHDYS	GYEI
WP_004391180.1	hypothetical protein	Yersinia kristensenii	73	NGSG	SGTA	FLHDYS	GYEI
WP_004873582.1	hypothetical protein	Yersinia mollaretii	73	NGSG	SGTA	FLHDYS	GYEI
WP_017372351.1	hypothetical protein	Enterobacteriaceae bacterium LSJC7	72	NGSG	SGTA	FLHDYS	GYEI
WP_006230468.1	hypothetical protein	Photobacterium profundum	72	NGSG	SGTA	FLHDYS	GYEI
WP_012776952.1	hypothetical protein	Photorhabdus asymbiotica	72	NGSG	SGTA	FLHDYS	GYEI
WP_011145186.1	hypothetical protein	Photorhabdus luminescens	72	NGSG	SGTA	FLHDYS	GYEI
WP_023580795.1	ferric ABC transporter iron-binding protein	Proteus hauseri	72	NGSG	SGTA	FLHDYS	GYEI
WP_006534965.1	hypothetical protein	Proteus penneri	72	NGSG	SGTA	FLHDYS	GYEI
WP_008910557.1	ferric ABC transporter iron-binding protein	Providencia burhodogranariea	72	NGSG	SGTA	FLHDYS	GYEI
WP_004264950.1	hypothetical protein	Providencia rettgeri	72	NGSG	SGTA	FLHDYS	GYEI
WP_006814718.1	hypothetical protein	Providencia rustigianii	72	NGSG	SGTA	FLHDYS	GYEI
WP_028870172.1	hypothetical protein	Psychromonas arctica	72	NGSG	SGTA	FLHDYS	GYEI
WP_004955764.1	hypothetical protein	Serratia odorifera	72	NGSG	SGTA	FLHDYS	GYEI
WP_016791138.1	hypothetical protein	Vibrio cyclitrophicus	72	NGSG	SGTA	FLHDYS	GYEI
WP_020429948.1	Ferric iron ABC transporter, iron-binding protein	Vibrio fluvialis	72	NGSG	SGTA	FLHDYS	GYEI
WP_014205434.1	hypothetical protein	Vibrio furnissii	72	NGSG	SGTA	FLHDYS	GYEI
WP_004397385.1	hypothetical protein	Vibrio metschnikovii	72	NGSG	SGTA	FLHDYS	GYEI
WP_017047634.1	hypothetical protein	Vibrio ordalii	72	NGSG	SGTA	FLHDYS	GYEI
KDO15597.1	hypothetical protein DP83_16955	Vibrio sp. PPCK-2014	72	NGSG	SGTA	FLHDYS	GYEI
WP_025918872.1	hypothetical protein	Pectobacterium wasabiae	71	NSAG	SGTA	FLHDYS	GYEI
WP_002540609.1	Ferric iron ABC transporter, iron-binding protein	Grimontia indica	70	SSSG	SGTA	FLHDYS	GYEI
WP_021323183.1	periplasmic ferric iron-binding protein AfuA	Photorhabdus temperata	70	NGSG	SGTA	FLHDYS	GYEI
WP_012989965.1	hypothetical protein	Xenorhabdus bovienii	70	NGSG	SGTA	FLHDYS	GYEI
CDG18764.1	Periplasmic ferric iron-binding protein AfuA	Xenorhabdus doucetiae	69	NGSG	SGTS	FLHDYS	GYEI
WP_008598181.1	iron ABC transporter substrate-binding protein	Nitratireductor pacificus	52	KSSG	SGTA	FMHDAV	GYEI
WP_008925204.1	iron ABC transporter substrate-binding protein	Pantoea sp. aB	51	LSAG	SGTA	FMHDAV	GYEI
WP_013357887.1	iron ABC transporter substrate-binding protein	Pantoea vagans	51	LSAG	SGTA	FMHDAV	GYEI
WP_022703658.1	iron ABC transporter substrate-binding protein	Pseudorhodobacter ferrugineus	51	KSSG	SGTA	FMHDSV	GYEI
WP_007672724.1	iron ABC transporter substrate-binding protein	alpha proteobacterium BAL199	50	KSSG	SGTA	FLHDAV	GYEI
KDA95902.1	iron ABC transporter substrate-binding protein	Pantoea agglomerans	50	LSAG	SGTA	FMHDAV	GYEI
WP_021508948.1	iron ABC transporter substrate-binding protein	Pantoea dispersa	50	LSAG	SGTA	FMHDAV	GYEI
WP_010244864.1	iron ABC transporter substrate-binding protein	Pantoea sp. SL1_M5	50	LSAG	SGTA	FMHDAV	GYEI
WP_020810126.1	iron ABC transporter substrate-binding protein	Agrobacterium tumefaciens	49	LSSG	SGTA	FMHDAV	GYEI
WP_019996810.1	hypothetical protein	Aureimonas ureilytica	49	MSSG	SGTA	FMHDAV	GFEV
WP_013202218.1	iron ABC transporter substrate-binding protein	Erwinia billingiae	49	LSAG	SGTA	FMHDSV	GYEI
WP_027135553.1	iron ABC transporter substrate-binding protein	Geminicoccus roseus	49	KSSG	SGTA	FQHDAV	GYEI
WP_018429801.1	iron ABC transporter substrate-binding protein	Hoeflea sp. 108	49	KSSG	SGTA	FMHDAV	GYEI
WP_022954290.1	iron ABC transporter substrate-binding protein	Leucothrix mucor	49	KSSG	SGTA	FMHDAV	GYEI
WP_008834162.1	iron ABC transporter substrate-binding protein	Mesorhizobium alhagi	49	KSSG	SGTA	FMHDAV	GYEI
WP_009128362.1	iron ABC transporter substrate-binding protein	Pantoea sp. GM01	49	LSAG	SGTA	FMHDAV	GYEI
WP_009090180.1	iron ABC transporter substrate-binding protein	Pantoea sp. Sc1	49	LSAG	SGTA	FMHDAV	GYEI
WP_008109398.1	iron ABC transporter substrate-binding protein	Pantoea sp. YR343	49	LSAG	SGTA	FMHDAV	GYEI
WP_007874123.1	iron ABC transporter substrate-binding protein	Polaromonas sp.	49	KSSG	SGTS	FLHDAV	GYEV
WP_018114178.1	iron ABC transporter substrate-binding protein	Rhizobium sp. JGI 0001005-K05	49	LSSG	SGTA	FMHDAV	GYEI
WP_005981957.1	iron ABC transporter substrate-binding protein	Ruegeria lacuscaerulensis	49	KSSG	SGTA	FMHDAV	GYEI
WP_010151025.1	iron ABC transporter substrate-binding protein	SAR324 cluster bacterium CVI-SC AAA005	49	KSSG	SGTS	FMHDAV	GYEI
ETX08508.1	iron ABC transporter substrate-binding protein	Candidatus Entotheonella sp. TSY2	48	KSSG	SGTA	FLHDAV	GYEI
WP_019401404.1	iron ABC transporter substrate-binding protein	Chelatococcus sp. GW1	48	MSSG	SGTA	FMHDAV	GYEI
WP_006937705.1	iron ABC transporter substrate-binding protein	Labrenzia aggregata	48	LSSG	SGTA	FMHDAI	GYEI
WP_008195336.1	iron ABC transporter substrate-binding protein	Labrenzia alexandrii	48	KSSG	SGTA	FMHDAV	GYEI
WP_026310433.1	iron ABC transporter substrate-binding protein	Meganema perideroedes	48	LSSG	SGTA	FMHDAV	GYEV
WP_023678566.1	iron ABC transporter substrate-binding protein	Mesorhizobium sp. LSJC280B00	48	KSAG	SGTA	FIHDAV	GYEI
WP_027156137.1	iron ABC transporter substrate-binding protein	Mesorhizobium sp. WSM2561	48	KSSG	SGTA	FMHDAV	GYEI
WP_023803565.1	iron ABC transporter substrate-binding protein	Mesorhizobium sp. L48C026A00	48	KSSG	SGTA	FMHDAV	GYEI
WP_029350264.1	iron ABC transporter substrate-binding protein	Mesorhizobium ciceri	48	KSSG	SGTA	FMHDAV	GYEI
WP_019963846.1	iron ABC transporter substrate-binding protein	Pannonibacter phragmitetus	48	LSSG	SGTA	FMHDAV	GYEI
WP_013511440.1	iron ABC transporter substrate-binding protein	Pantoea sp. At-9b	48	LSAG	SGTA	FMHDAV	GYEI
WP_008548993.1	iron ABC transporter substrate-binding protein	Pseudovibrio sp. JE062	48	LSSG	SGTA	FMHDAV	GYEI
WP_014284910.1	iron ABC transporter substrate-binding protein	Pseudovibrio sp. FO-BEG1	48	LSSG	SGTA	FMHDAV	GYEI
WP_020921300.1	ABC transporter substrate-binding protein	Rhizobium etli	48	LSSG	SGTA	FMHDAV	GYEI
WP_016555445.1	iron(III)-binding periplasmic protein precursor	Rhizobium grahamii	48	LSSG	SGTA	FMHDAV	GYEI
WP_016733053.1	iron ABC transporter substrate-binding protein	Rhizobium phaseoli	48	LSSG	SGTA	FMHDAV	GYEI
WP_007800846.1	iron ABC transporter substrate-binding protein	Rhizobium sp. CF122	48	LSSG	SGTA	FMHDAV	GYEI
WP_007628989.1	iron ABC transporter substrate-binding protein	Rhizobium sp. CCGE 510	48	LSSG	SGTA	FMHDAV	GYEI
WP_027511589.1	iron ABC transporter substrate-binding protein	Rhizobium sullae	48	LSSG	SGTA	FMHDAV	GYEI
WP_020827657.1	iron ABC transporter substrate-binding protein	Serratia liquefaciens	48	LSAG	SGTA	FMHDAV	GFEI
WP_006319344.1	iron ABC transporter substrate-binding protein	Serratia plymuthica	48	LSAG	SGTA	FMHDAV	GFEI
WP_023515868.1	ABC-type Fe3+ transport system, periplasmic component	Shinella DD12	48	LSSG	SGTA	FVHDAV	GYEI
WP_003525799.1	iron ABC transporter substrate-binding protein	Sinorhizobium meliloti	48	LSSG	SGTA	FMHDAV	GYEI
WP_011969388.1	iron ABC transporter substrate-binding protein	Sinorhizobium medicae	48	LSSG	SGTA	FMHDAV	GYEI
WP_029059310.1	iron ABC transporter substrate-binding protein	Stappia stellulata	48	LSSG	SGTA	FQHDAV	GYEI
WP_021102846.1	Ferric iron ABC transporter, iron-binding protein	Litoreibacter arenae	48	KSSG	SGTA	FMHDAV	GYEI
WP_007090439.1	iron ABC transporter substrate-binding protein	Thalassospira lucentensis	48	KSSG	SGTS	FMHDMV	GYEV
KEO52460.1	iron ABC transporter substrate-binding protein	Thalassospira permensis NBRC 106175	48	KSSG	SGTS	FMHDMV	GYEV
WP_007831004.1	iron ABC transporter substrate-binding protein	Variovorax sp.	48	RGSG	SGTA	FVHDAP	GAEI
WP_027675945.1	iron ABC transporter substrate-binding protein	Agrobacterium larrymoorei	47	MSSG	SGTA	FMHDAV	GYEI
KEA08365.1	iron ABC transporter substrate-binding protein	Agrobacterium rhizogenes	47	LSAG	SGTS	FMHDAV	GYEI
WP_006311435.1	iron ABC transporter substrate-binding protein	Agrobacterium sp. ATCC 31749	47	MSSG	SGTA	FMHDAV	GYEI
WP_029792415.1	iron ABC transporter substrate-binding protein	alpha proteobacterium JGI 0001002-I18	47	LSAG	SGTS	FMHDAV	GYEI
EEP62018.1	iron(III)-binding periplasmic protein precursor	Brucella abortus	47	LSSG	SGTA	FMHDAV	GYEI
WP_006139927.1	hypothetical protein	Brucella melitensis	47	LSSG	SGTA	FMHDAV	GYEI
WP_009363569.1	iron ABC transporter substrate-binding protein	Brucella sp. BO2	47	LSSG	SGTA	FMHDAV	GYEI
WP_023080875.1	hypothetical protein	Brucella sp. 04-5288	47	LSSG	SGTA	FMHDAV	GYEI
EEY28097.1	extracellular solute-binding protein family 1	Brucella suis	47	LSSG	SGTA	FMHDAV	GYEI
WP_025428433.1	iron ABC transporter substrate-binding protein	Ensifer adhaerens	47	LSSG	SGTA	FMHDAV	GYEI
WP_026187006.1	iron ABC transporter substrate-binding protein	Ensifer sp. BR816	47	LSSG	SGTA	FMHDAV	GYEI
WP_029957634.1	iron ABC transporter substrate-binding protein	Ensifer sp. USDA	47	LSSG	SGTA	FMHDAV	GYEI
WP_020593393.1	hypothetical protein	Kiloniella laminariae	47	KSSG	SGTA	FMHDMV	GYEV
WP_012349309.1	iron ABC transporter substrate-binding protein	Leptothrix cholodnii	47	KSSG	SGTS	FQHDAV	GYEI
WP_024709280.1	iron ABC transporter substrate-binding protein	Martelella sp. AD-3	47	MSSG	SGTA	FQHDAV	GYEI
WP_027315413.1	iron ABC transporter substrate-binding protein	Microvirga flocculans	47	KSSG	SGTA	FMHDVV	GYEI
WP_009491329.1	iron ABC transporter substrate-binding protein	Microvirga lotononidis	47	KSAG	SGTA	FMHDIV	GYEI
WP_025090036.1	iron ABC transporter substrate-binding protein	Ochrobactrum intermedium	47	LSSG	SGTA	FMHDAV	GYEI
WP_008123892.1	iron ABC transporter substrate-binding protein	Phyllobacterium sp. YR531	47	LSSG	SGTA	FMHDAV	GYEI
WP_027231970.1	iron ABC transporter substrate-binding protein	Phyllobacterium sp. UNC302MFCol5.2	47	LSSG	SGTA	FMHDAV	GYEI
GAJ93434.1	iron(III) ABC transporter substrate-binding protein	Rhizobium rhizogenes NBRC 13257	47	LSAG	SGTS	FMHDAV	GYEI
WP_018855592.1	iron ABC transporter substrate-binding protein	Rhizobium sp. 42MFCr.1	47	LSAG	SGTS	FMHDAV	GYEI
WP_007694776.1	iron ABC transporter substrate-binding protein	Rhizobium sp. AP16	47	LSAG	SGTS	FMHDAV	GYEI
WP_011567343.1	iron ABC transporter substrate-binding protein	Roseobacter denitrificans	47	KSSG	SGTA	FMHDAV	GYEI
WP_007005056.1	iron ABC transporter substrate-binding protein	Roseomonas cervicalis	47	KGSG	SGTA	FVHDVV	GYEI
WP_010438296.1	iron ABC transporter substrate-binding protein	Ruegeria conchae	47	KSSG	SGTA	FMHDAV	GYEI
WP_005863699.1	iron ABC transporter substrate-binding protein	Sagittula stellata	47	LSSG	SGTA	FQHDAV	GYEI
WP_014331718.1	iron ABC transporter substrate-binding protein	Sinorhizobium fredii	47	LSSG	SGTA	FMHDAV	GYEI
WP_027997945.1	iron ABC transporter substrate-binding protein	Sinorhizobium arboris	47	LSSG	SGTA	FMHDAV	GYEI
WP_013539644.1	iron ABC transporter substrate-binding protein	Variovorax paradoxus	47	KGSG	SGTA	FVHDGP	GAEI
WP_028251240.1	iron ABC transporter substrate-binding protein	Variovorax sp. URHB0020	47	KGSG	SGTA	FVHDAP	GSEI
WP_028259786.1	iron ABC transporter substrate-binding protein	Variovorax sp. JGI 0001016-M12	47	KGSG	SGTA	FVHDGP	GAEI
WP_018037348.1	hypothetical protein	alpha proteobacterium SCGC AB-629-F11	46	KSSG	SGTA	FQHDGV	GYEV
WP_026299300.1	iron ABC transporter substrate-binding protein	Elioraea tepidiphila	46	KSSG	SGTA	FLHDAV	GYEI
WP_019428817.1	iron ABC transporter substrate-binding protein	Limnohabitans sp. Rim47	46	KGSG	SGTA	FVHDGP	GAEI
WP_007006894.1	iron ABC transporter substrate-binding protein	Nitratireductor aquibiodomus	46	LSSG	SGTA	FMHDAV	GYEI
WP_024896341.1	iron ABC transporter substrate-binding protein	Ochrobactrum rhizosphaerae	46	LSSG	SGTA	FMHDAV	GYEI
WP_007879521.1	iron(III)-binding periplasmic protein precursor	Ochrobactrum sp. CDB2	46	LSSG	SGTA	FMHDAV	GYEI
CDN58256.1	Iron(III)-binding periplasmic protein	Rhizobium galegae bv.	46	LSSG	SGTA	FMHDAV	GYEI
WP_007762883.1	iron ABC transporter substrate-binding protein	Rhizobium sp. CF080	46	LSSG	SGTA	FMHDAV	GYEI
WP_013960236.1	iron ABC transporter substrate-binding protein	Roseobacter litoralis	46	KSSG	SGTA	FMHDAV	GYEI
ABZ08259.1	putative bacterial extracellular solute-binding protein	uncultured	46	ASTG	SGTA	FVHGAV	GYEI
WP_018302995.1	iron ABC transporter substrate-binding protein	Wenxinia marina	46	LSSG	SGTA	FMHDAV	GYEI
WP_024614254.1	iron ABC transporter substrate-binding protein	Clostridium sp. Ade.TY	45	MSSG	SGTA	FLHDAI	GYEV
CBA31052.1	Uncharacterized protein HI0131	Curvibacter putative symbiont of Hydra magnipapillata	45	KGSG	SGTA	FVHDGP	GAEI
WP_013386716.1	iron ABC transporter substrate-binding protein	Ilyobacter polytropus	45	MSSG	SGTA	FLHDAI	GFEI
WP_026870998.1	iron ABC transporter substrate-binding protein	Inquilinus limosus	45	QSAG	SGTA	FQHDLI	GYEI
WP_023828370.1	iron ABC transporter substrate-binding protein	Mesorhizobium sp. L103C120A0	45	MSAG	SGTA	FQHDVI	GFEI
WP_003568614.1	iron ABC transporter substrate-binding protein	Rhizobium leguminosarum	45	KSTG	SGTA	FMHDAV	GYEI
WP_007438029.1	iron ABC transporter substrate-binding protein	Acetobacteraceae bacterium AT-5844	44	KGSG	SGTA	FVHDAV	GYEI
WP_010462269.1	iron ABC transporter substrate-binding protein	Acidovorax radicis	44	KGSG	SGTA	FVHDVT	GAEV
WP_007857791.1	iron ABC transporter substrate-binding protein	Acidovorax sp. CF316	44	KGSG	SGTA	FVHDVT	GAEV
EGD02582.1	iron(III) ABC transporter	Burkholderia sp. TJI49	44	KSAG	SGTS	FMHDLI	GFEI
WP_027303440.1	iron ABC transporter substrate-binding protein	Candidatus Pelagibacter ubique	44	ASSG	SGTA	FQHDGV	GYEV
WP_023050564.1	hypothetical protein	Cetobacterium somerae	44	MSSG	SGTA	FLHDAI	GFEI
WP_005950601.1	iron ABC transporter substrate-binding protein	Fusobacterium varium	44	MSSG	SGTA	FLHDAI	GFEI
WP_011454487.1	iron ABC transporter substrate-binding protein	Jannaschia sp. CCS1	44	RSSG	SGTS	FMHDAV	GYEV
WP_019637331.1	hypothetical protein	Paenibacillus fonticola	44	MSAG	SGTA	FAHDII	GYET
WP_009467958.1	iron ABC transporter substrate-binding protein	Roseibium sp. TrichSKD4	44	KSTG	SGTA	FMHDMV	GYEV
KDV26622.1	iron ABC transporter substrate-binding protein	Burkholderia cepacia JBK9	43	KSAG	SGTS	FMHDLI	GFEI
WP_029451982.1	iron ABC transporter substrate-binding protein	Clostridium algidicarnis	43	MSSG	SGTA	FLHDGI	GYEI
ABY79053.1	iron(III)-binding periplasmic protein precursor	endosymbiont of Ridgeia piscesae	43	KSTG	SGTA	FEHDMV	GYEV
WP_005977227.1	iron ABC transporter substrate-binding protein	Fusobacterium ulcerans	43	MSSG	SGTA	FLHDAI	GFEI
WP_007113171.1	iron ABC transporter substrate-binding protein	Halomonas boliviensis	43	RSSG	SGTA	FMHDAV	GYEI
WP_025848439.1	iron ABC transporter substrate-binding protein	Paenibacillus ehimensis	43	LSAG	SGTA	FSHDIL	GYEV
WP_023515867.1	extracellular solute-binding protein family 1	Shinella zoogloeoides	43	RSTG	SGTA	FMHDAV	GYEI
WP_007288622.1	iron ABC transporter substrate-binding protein	Thermosinus carboxydivorans	43	MSSG	SGTA	FLHDAI	GYEI
WP_026330739.1	iron ABC transporter substrate-binding protein	Agrobacterium sp. 10MFCol1.1	42	KSTG	SGTA	FMHDAV	GYEI
WP_013636806.1	iron ABC transporter substrate-binding protein	Agrobacterium sp. H13-3	42	KSTG	SGTA	FMHDAV	GYEI
WP_013169872.1	iron ABC transporter substrate-binding protein	Arcanobacterium	42	LSSG	SGTA	FIHDCA	GYEV
WP_006501867.1	iron ABC transporter substrate-binding protein	Austwickia chelonae	42	LSSG	SGTA	FSHDCV	GYEV
WP_007064176.1	iron ABC transporter substrate-binding protein	Clostridium carboxidivorans	42	MSSG	SGTA	FLHDAI	GYEI
WP_027633038.1	iron ABC transporter substrate-binding protein	Clostridium hydrogeniformans	42	MSSG	SGTA	FLHDGI	GYEI
WP_011098585.1	iron ABC transporter substrate-binding protein	Clostridium tetani	42	MSSG	SGTA	FLHDAI	GYEI
WP_029062342.1	hypothetical protein	Labrenzia sp. DG1229	42	ASTG	SGTA	MLQDAY	GFAL
WP_013158417.1	iron ABC transporter substrate-binding protein	Meiothermus silvanus	42	LSTN	SGTA	FMHDLV	GYEI
WP_006698676.1	iron ABC transporter substrate-binding protein	Rhizobium lupini	42	KSTG	SGTA	FMHDAV	GYEI
WP_019879698.1	iron ABC transporter substrate-binding protein	Succinispira mobilis	42	MSSG	SGTA	FLHDAI	GYEI
WP_011197332.1	iron ABC transporter substrate-binding protein	Symbiobacterium thermophilum	42	MSSG	SGTS	FAHDIV	GYEI
WP_009400636.1	iron ABC transporter substrate-binding protein	Actinomyces sp. oral taxon 178	41	LSSG	SGTA	FSHDCV	GYEI
WP_014434683.1	putative ABC transporter substrate binding protein	Caldilinea	41	MSSG	SGTS	FSHDIV	GYEI
WP_027623621.1	iron ABC transporter substrate-binding protein	Clostridium lundense	41	MSSG	SGTA	FLHDAI	GYEI
WP_013704989.1	iron ABC transporter substrate-binding protein	Marinithermus hydrothermalis	41	LSSG	SGTA	FLHDVI	GFEI
WP_027877249.1	iron ABC transporter substrate-binding protein	Meiothermus cerbereus	41	VSTN	SGTA	FMHDLV	GYEI
WP_009481974.1	iron ABC transporter substrate-binding protein	Mobilicoccus pelagius	41	LSSG	SGTA	FSHDCA	GYEI
WP_010493688.1	iron ABC transporter substrate-binding protein	Paenibacillus elgii	41	MSGG	SGTA	FAHDVI	GYET
WP_028857422.1	iron ABC transporter substrate-binding protein	Psychrilyobacter atlanticus	41	MSSG	SGTA	FLHDAI	GYEI
WP_026430938.1	iron ABC transporter substrate-binding protein	Actinomyces georgiae	40	LSSG	SGTA	FSHDCV	GYEI
WP_009748469.1	iron ABC transporter substrate-binding protein	Actinomyces sp. oral taxon 448	40	LSSG	SGTA	FSHDCV	GYEV
WP_021871325.1	putative uncharacterized protein	Clostridium sp. CAG:7	40	LSTS	AGTA	FLHDGI	SFEV
WP_021687860.1	ABC transporter, solute-binding protein	Treponema lecithinolyticum	40	LSTG	AGTG	FLHDIV	SYEI
WP_016525868.1	hypothetical protein	Treponema maltophilum	40	LSAG	SGAA	FSHDNL	GYEI
WP_012879741.1	iron ABC transporter substrate-binding protein	Xylanimonas cellulosilytica	40	LSSG	SGTA	FSHDCV	GFEV
WP_024848316.1	ABC transporter substrate-binding protein	Aminobacter sp. J41	39	LSSG	SGTA	FSPGFL	GYEV
WP_008721800.1	iron ABC transporter substrate-binding protein	Clostridiales bacterium 1_7_47FAA	39	LSTS	AGTA	FLHDGI	SFEV
WP_021893107.1	putative uncharacterized protein	Clostridium bolteae CAG:59	39	LSTS	AGTA	FLHDGI	SFEV
WP_022200866.1	putative uncharacterized protein	Clostridium clostridioforme	39	LSTS	AGTA	FLHDGI	SFEV
WP_009775039.1	iron ABC transporter substrate-binding protein	Janibacter sp. HTCC2649	39	MSSG	SGTA	FSHDCV	GYEI
WP_027891185.1	iron ABC transporter substrate-binding protein	Meiothermus chliarophilus	39	LSSG	SGTG	FAHDGV	GYEI
WP_004018151.1	iron ABC transporter substrate-binding protein	Mobiluncus mulieris	39	LSSG	SGTA	FSHDCV	GYEI
WP_020612749.1	ABC transporter substrate-binding protein	Spirochaeta bajacaliforniensis	39	LSAG	SGTA	FSHDCL	GYEI
WP_013271366.1	iron ABC transporter substrate-binding protein	[Clostridium] saccharolyticum	39	LSTS	AGTA	FLHDGI	SFEV
WP_007869040.1	iron ABC transporter substrate-binding protein	[Clostridium] citroniae	39	LSTS	AGTA	FLHDGI	SFEV
WP_027641768.1	iron ABC transporter substrate-binding protein	[Clostridium] clostridioforme	39	LSTS	AGTA	FLHDGI	SFEV
WP_017177776.1	iron ABC transporter substrate-binding protein	Actinomyces timonensis	38	LSSG	SGTA	FSHDCV	GYEV
WP_026498849.1	iron ABC transporter substrate-binding protein	Butyrivibrio sp. WCD2001	38	LSTG	AGTA	FLHDGI	SFEI
WP_022848083.1	iron ABC transporter substrate-binding protein	Chloroflexi bacterium oral taxon 439	38	MSSG	SGTA	FSHDAV	GFEV
WP_025229949.1	iron ABC transporter substrate-binding protein	Clostridium sp. ASBs410	38	LSTS	AGTA	FLHDGI	SFEV
WP_023347285.1	hypothetical protein	Firmicutes bacterium ASF500	38	LSTG	AGTA	FLHDGI	SCEI
WP_018465012.1	hypothetical protein	Meiothermus timidus	38	LSSG	SGTG	FAHDGV	GYEI
WP_022518615.1	iron ABC transporter substrate-binding protein	Roseburia sp. CAG:100	38	LSTG	AGTA	FLHDGI	SYEI
WP_018525486.1	hypothetical protein	Spirochaeta alkalica	38	LSTG	SGTS	YAHDIV	GFEV
WP_013254435.1	ABC transporter substrate-binding protein	Spirochaeta smaragdinae	38	LSAG	SGTA	FSHDCL	GYEI
WP_013048956.1	ABC transporter substrate-binding protein	Aminobacterium colombiense	37	LSSG	SGTA	FTPAFL	GYEA
WP_024821643.1	ABC transporter substrate-binding protein	Aminobacterium mobile	37	LSSG	SGTA	FTPAFL	GYEA
WP_026512750.1	iron ABC transporter substrate-binding protein	Butyrivibrio sp. LB2008	37	LSTG	AGTA	FLHDGI	SFEI
WP_026493757.1	iron ABC transporter substrate-binding protein	Butyrivibrio sp. XPD2002	37	LSTG	AGTA	FLHDGI	SFEV
WP_029320409.1	iron ABC transporter substrate-binding protein	Butyrivibrio sp. AE3004	37	LSTG	AGTA	FLHDGI	SFEV
WP_029477616.1	iron ABC transporter substrate-binding protein	Deinococcus frigens	37	LSAG	SGTA	FMHDAV	GTEI
EYB67256.1	hypothetical protein DEIPH_ctg046orf0060	Deinococcus phoenicis	37	LSAG	SGTA	FMHDAV	GTEI
WP_021886879.1	extracellular solute-binding protein family 1	Firmicutes bacterium CAG:110	37	LSTG	AGTA	FLHDGI	SFEI
WP_015557192.1	ABC-type Fe3+ transport system, periplasmic component	Fretibacterium fastidiosum	37	LSGG	SGTA	YLHDQV	GAET
WP_029154093.1	iron ABC transporter substrate-binding protein	Microbacterium gubbeenense	37	MSAG	SGTA	FAHDCV	TFEV
WP_009451670.1	ABC transporter substrate-binding protein	Nitratireductor indicus	37	LSSG	SGTA	FTPGFL	GYEV
WP_021329333.1	ABC transporter, solute-binding protein	Treponema socranskii	37	LGCG	SSTG	FAHDAI	GYET
WP_022018510.1	extracellular solute-binding protein family 1	Firmicutes bacterium CAG:129	36	LSTG	AGTA	FLHDGI	SCEI
WP_014296040.1	ABC transporter substrate-binding protein	Marinitoga piezophila	36	LSSG	SGTA	FTPAFF	PYEA
WP_015708171.1	ABC transporter substrate-binding protein	Treponema primitia	36	LSAG	SGTS	FSHDGL	GYEV
WP_027215554.1	iron ABC transporter substrate-binding protein	Butyrivibrio fibrisolvens	35	LSTG	AGTA	FLHDGI	SFEV
WP_005488992.1	Ferric iron ABC transporter, iron-binding protein	Halanaerobium saccharolyticum	35	LSTG	SGTS	YAHDQV	GYEV
WP_015869308.1	iron ABC transporter substrate-binding protein	Kosmotoga olearia	35	LSTG	SGTA	YLHDLI	GFEI
WP_014270596.1	iron ABC transporter substrate-binding protein	Sphaerochaeta	35	LSGG	SGTA	YAHDQV	GYEL
WP_013608672.1	iron ABC transporter substrate-binding protein	Sphaerochaeta	35	LSGG	SGTA	YAHDQV	GYEL
WP_013738898.1	iron ABC transporter substrate-binding protein	Sphaerochaeta coccoides	35	LTGG	SGTA	YAHDQV	GYEL
WP_027708772.1	hypothetical protein	Zooshikella ganghwensis	35	NGSG	SGTA	FLHEWV	GHEI
